# Supplementary material for: Effects of Different Allotments of Avocados on the Nutritional Status of Families: A Cluster Randomized Controlled Trial
Source: Nutrients. 2021 Nov 11;13(11):4021. doi: 10.3390/nu13114021 (PMC8623192; doi:10.3390/nu13114021)
Supplement: Supplementary file 1 [file nutrients-13-04021-s001.zip]

Archive with 1 entries (1 files):
- nutrients-1399834-supplementary.pdf
